# Supplementary material for: Evolution of impedance field telemetry after one day of activation in cochlear implant recipients
Source: PLoS One. 2017 Mar 6;12(3):e0173367. doi: 10.1371/journal.pone.0173367 (PMC5338792; doi:10.1371/journal.pone.0173367)
Supplement: S1 File — (XLSX) [file pone.0173367.s001.xlsx]

## Sheet: 工作表1
Number	Age	Gender	side		OP day	CH01	CH02	CH03	CH04	CH05	CH06	CH07	CH08	CH09	CH10	CH11	CH12	CH13	CH14	CH15	CH16	CH17	CH18	CH19	CH20	CH21	CH22		D1	CH01	CH02	CH03	CH04	CH05	CH06	CH07	CH08	CH09	CH10	CH11	CH12	CH13	CH14	CH15	CH16	CH17	CH18	CH19	CH20
1	6	M	left			11.49	11.82	11.55	9.65	10.41	9.82	10.7	9.66	9.86	12.55	10.59	11.63	11.09	12.28	11.84	11.19	13.1	13.51	14.01	13.28	17	16.21			5.46	6.94	8.4	12.4	9.07	4.38	4.68	5.25	5.25	5.4	4.78	5.29	5.76	6.87	7.04	7.84	7.52	9.59	7.09	8.84
2	2	M	right			7.77	10.43	8.78	10.93	10.43	10.55	9.46	9.65	9.15	9.82	9.3	9.41	9.33	9	11.08	8.99	9.19	11.09	10.26	9.23	11.3	12.31			4.31	5	4.63	7.2	6.58	6.29	5.67	5.39	4.8	5.2	5.17	5.14	4.8	4.99	5.82	5.42	5.24	6.47	6.25	5.08
3	8	F	right			6.13	6.36	5.92	5.04	5.26	5.3	4.86	4.86	4.49	5.59	5.45	5.74	6.28	5.74	4.96	5.23	5.95	6.19	5.98	7.16	8.94	9.27			5.29	5.66	5.26	4.55	4.66	4.51	5.3	4.8	4.38	5.06	4.76	5.37	5.97	5.3	4.84	4.94	5.83	5.83	5.66	7.66
4	31	M	left			6.09	7.11	7.34	8.53	8.4	7.79	8.9	8.71	7.94	7.63	7.45	7.78	8.47	7.71	8.62	9.9	13.66	11.59	12.17	12.21	9.58	10.42			4.49	5.08	5.46	6	5.62	4.77	4.86	4.98	4.89	4.74	4.49	4.75	4.89	5.01	5.32	6.26	8.93	6.88	7.83	7.85
5	2	F	right			7.12	8.2	12.21	8.89	4.97	4.75	7.01	4.03	4.86	5.61	9.55	8.01	9.61	8.72	8.19	8.38	9.88	7.37	10.17	8.76	7.69	7.82			3.69	4.36	4.39	4.27	4.32	3.71	3.4	3.43	3.61	4.11	5.53	5.42	6.84	7.09	4.73	7.13	8.12	6.2	7.07	6.43
6	13	M	left			10.4	16.17	9.64	9.45	10.96	11.08	10.23	13.02	12.96	14.08	13.1	14.26	14.18	10.69	8.93	11.97	13.51	9.7	15.13	12.44	12.68	16.86			7.55	10.93	6.66	6.19	6.37	5.94	5.77	8.46	8.09	8.95	8.88	9.73	8.7	6.94	6.38	7.28	7.8	6.34	9.38	7.94
7	18	F	left			4.88	4.29	5.54	4.73	6.13	6.26	5.22	4.67	4.51	4.44	4.48	4.32	4.87	4.6	5.04	4.29	5.46	6.23	6.76	5.83	5.54	4.79			3.82	3.56	4.28	3.93	5.01	6.16	4.55	4.13	3.61	3.51	3.61	3.61	3.68	3.51	4.03	3.65	4.61	6.43	5.21	4.34
8	42	F	left			8.09	9.25	7.58	6.76	6.63	7.16	8.07	7.39	8.41	9.07	9.49	9.72	10.71	8.39	9.44	10.47	9.78	11.8	11.82	10.36	9.78	11.36			6.03	6.29	5.88	5.22	5.53	6.12	5.72	6.01	5.79	5.07	4.96	5.18	6.2	5.14	5.29	5.67	6.19	6.26	6.29	5.61
9	2	M	left			6.32	7.64	8.92	10.16	7.81	7.41	8.63	9.35	7.7	8.1	7.66	9.62	8.93	8.94	9.22	7.16	7.12	9	8.17	8.02	8.72	10.79			4.55	5.92	9.76	8.42	5.96	5.78	6.87	7.81	5.53	6.32	6.47	7.41	6.79	7.11	6.87	5.23	5.34	7.2	6.16	6.29
10	79	M	left			9.89	10.11	9.54	9.53	9.64	7.26	8.44	8.94	7.92	7.66	10.04	12.95	13.91	10.21	14.46	15.39	9.48	10.85	10.46	18.58	9.93	12.13			9.34	10.48	10.44	7.73	5.95	5.61	7.12	7.81	6.41	6.2	6.7	8.62	9.29	8.59	14.16	12.52	9.23	9.34	9.65	11.21
11	4	F	left			4.5	3.77	4.23	4.98	5.32	4.75	6.17	5.94	5.7	5.36	6.41	5.25	5.46	5.18	5.96	6.03	6.66	6.14	6.99	6.03	7.73	6.49			3.76	2.9	3.4	3.7	3.93	3.37	4.47	4.37	4.41	4.36	4.51	4.26	4.55	4.04	4.52	4.51	4.83	4.87	5.48	4.58
12	12	F	left			5.05	6.39	6.18	5.6	5.74	6.03	6.11	6.21	7.34	6.9	6.68	8.37	8.74	7.55	7.99	6.8	5.61	7.7	7.4	6.94	8.57	6.87			5.1	5.78	5.96	4.41	4.42	5.32	5.13	5.56	6.11	5.53	5.5	7.01	6.8	6.33	6.54	5.96	5.17	6.75	6.49	6.45
13	59	F	left			9.56	6.41	6.34	5.78	5.43	6.27	6.22	5.96	6.82	6.02	7.65	7.7	6.67	9.04	5.54	6.29	8.06	5.27	5.93	6.34	5.47	6.46			7.32	4.6	4.8	4.34	4.23	5.16	4.74	4.31	4.98	4.39	5.24	5.75	5.67	6.93	4.72	5.97	6.56	4.83	5.24	4.98
14	3	F	right			6.82	6.33	6.49	7.62	6.99	6.56	6.63	6.53	6.49	6.06	7.15	8.36	11.27	10.79	9.24	8.1	8.12	7.06	8.51	7.97	10.69	14.77			5.12	4.1	4.1	4.71	4.61	4.32	4.05	4.36	4.71	4.82	5.68	6.47	9.17	9.45	7.59	5.08	5.2	5.15	5.54	5.65
15	67	M	right			6.25	7.14	6.14	7.04	6.77	7.31	8.38	7.98	7.31	8.46	7.5	6.59	7.14	6.35	7.64	6.99	8.74	10.07	11.5	8.92	10.83	13.74			8.4	8.62	7.74	8.37	7.66	7.98	7.93	6.87	5.4	5.27	4.52	4.5	4.45	4.59	4.95	5.05	8.95	6.86	7.14	6.15
16	18	M	right			4.06	4.25	4.68	4.73	5.83	6.62	5.18	5.93	6.33	5.15	6.44	7.51	8.26	7.39	8.88	8.77	8.95	9.25	8.7	6.98	7.85	8.27			4.34	4.78	4.92	4.78	5.46	5.94	5.03	5.25	5.28	4.86	5.43	7.42	7.08	7.12	7.75	7.63	8.31	8.85	7.48	6.47
17	2	M	left			3.28	2.81	2.74	3.32	4.01	3.65	3.91	4.53	4.27	3.64	3.06	3.44	4.27	5.39	4.42	5.4	5.55	5.18	5.11	5.91	5.32	8.5			2.45	2.1	2.1	2.69	2.66	1.84	1.96	2.48	2.65	2.22	2.07	2.41	3.21	4.41	3.32	4.13	4.46	4.07	4.04	4.63
18	19	M	right			4.21	5.43	6.98	5.97	6.19	5.28	7.81	5.86	6.41	5.33	6.26	6.04	7.8	7.61	8.66	8.07	8.08	9.99	7.97	7.75	9.06	7.05			3.54	4.22	4.86	4.44	4.49	4.45	5.75	4.73	4.88	4.13	4.7	4.66	5.31	5.25	5.64	5.54	5.03	6.44	5.37	4.92
19	28	F	right			5.07	5.59	5.26	6.35	6.03	6.1	7.01	9.43	9.87	9.48	7.19	7.92	9.34	7.77	8.57	10.83	9.06	7.5	6.68	8.56	11.27	9.75			3.33	3.12	3.42	4.04	3.96	3.71	3.79	5.02	5.33	4.63	3.97	4.08	4.64	4.15	4.41	6.12	5.37	4.58	4.07	4.77
20	19	F	left			6.1	5.56	6.43	5.75	5.46	5.28	5.5	5.51	5.52	5.57	5.53	5.89	6.47	5.47	5.76	6.01	5.63	5.9	6.15	5.67	4.9	7.31			4.74	4.08	4.74	4.27	4.34	4.07	4.23	4.08	4.28	4.27	4.68	4.53	4.83	4.2	4.39	4.32	4.34	5.08	4.52	4.2
21	38	M	right			4.24	4.64	5.43	5.44	4.9	5.18	4.65	4.72	5.07	4.92	5.93	6.07	6.43	4.95	4.99	7.66	9.35	8.15	5.33	5.47	6.33	6.28			3.6	3.99	4.13	4.31	4.46	4.34	3.92	4.19	4.36	4.25	4.99	5.29	5.47	6.13	6.42	6.61	7.94	7.86	4.64	5.05
22	4	M	right			4.49	5.06	6.75	6.9	6.34	6.29	6.36	5.58	5.64	6.55	5.57	6.18	6.04	6.08	6.5	6.62	7.45	8.13	9.21	9.43	9.38	10.08			4.17	4.73	5.32	6.51	5.6	5.44	5.34	4.91	4.99	5.83	4.81	5.48	5.48	5.48	5.6	5.96	6.59	7.5	9.04	8.41
23	14	M	left			5.42	6.03	0.64	5	5.39	5.52	5.54	5.39	5.66	8.69	8.6	7.08	6.59	6.45	7.76	5.04	6.8	7.88	6.68	6.94	8.13	6.67			4.87	5.45	5.56	5.52	9.33	7.73	6.27	5.78	6.29	9.11	8.93	7.02	6.11	5.89	5.88	4.58	5.42	6	5.58	5.53
24	17	M	right			6.78	6.7	6.81	6.65	7.02	6.18	6.15	6.77	6.11	9.07	6.4	5.83	5.77	5.96	7.62	6.37	5.76	8.33	7.13	6.78	7.31	8.22			5.37	5.37	4.94	5.06	4.55	4.75	4.64	5.37	4.65	4.73	5.01	4.57	4.62	4.99	4.97	4.82	3.99	5.81	5.74	5.25
25	22	F	left			6.11	6.95	7.48	8.29	6.85	6.49	6.67	7.27	6.65	6.38	6.18	6.43	6.24	6.7	5.94	6.45	7.2	7.11	6.74	6.88	6.53	8.13			6.94	6.94	7.02	7.59	6.76	6.03	6.5	6.52	6.02	6.12	5.74	5.71	5.39	6	5.57	6.03	6.76	7.16	6.53	7.64
26	53	M	right			6.42	7.69	8.15	7.45	8.14	7.39	8.68	9.14	11.06	9.27	7.36	8.13	14.36	15.81	13.43	8.32	8.9	9.44	9.6	10.22	12.19	6.76			9.75	11.92	11.14	11.08	7.55	9.68	9.18	9.46	11.36	10.07	9.03	10.04	12.99	14.83	13.34	8.92	7.37	8.31	10	9.16
27	73	F	right			7.79	8.04	7.59	9.12	9.27	9.71	9.95	12.06	11.08	9.77	14.46	11.12	11.46	11.82	11.43	12.84	13.38	12.29	13.46	14.2	10.16	11.26			5.23	5.51	5.4	5.46	5.54	6.66	6.55	7.28	6.72	5.34	7.79	6.23	6.93	6.99	7.09	8.59	9.31	9.16	7.68	9.77
28	11	F	right			5.16	5.75	5.76	5.5	5.95	5.59	6.09	5.4	5.91	6.74	5.84	5.31	4.84	5	5.09	5.2	6.45	6.19	5.88	6.27	5.11	6.01			4.05	4.51	4.51	4.26	4.8	4.58	4.59	4.17	5.47	5.16	4.58	4.28	4.15	3.96	4.4	4.26	5.15	4.92	4.55	4.66
29	24	M	right			8.85	9.76	12.96	12.84	11.04	12.3	11.68	10.58	8.63	9.78	11.72	11.06	13.68	11.36	12.48	10.83	12.92	10.15	11.56	13.6	11.35	12.24			3.95	5.03	5.91	6.26	6.02	5.52	5.25	5.27	4.53	4.74	5.34	5.99	6.22	5.44	6.54	6.18	7.4	6.33	6.42	7.03
30	26	F	right			17.57	14.07	12.45	7.45	7.86	8.2	8.32	7.03	10.62	10.55	8.51	6.87	8.77	10.99	6.98	8.87	12.94	10.39	10.5	10.93	7.43	5.98			8.27	9.71	7.87	5.91	5.57	5.98	6.37	5.48	6.66	7.26	6.41	5.54	5.95	8.56	5.83	6.98	8.66	7.19	6.75	7.37
[truncated: 71 more columns]
